# Supplementary material for: CTRP3 attenuates inflammation, oxidative and cell death in cisplatin induced HK-2 cells
Source: PeerJ. 2023 Aug 23;11:e15890. doi: 10.7717/peerj.15890 (PMC10460153; doi:10.7717/peerj.15890)
Supplement: Supplemental Information 1 [file peerj-11-15890-s001.xlsx]

## Sheet: Sheet1
Figure2 CTRP3 mRNA
GROUP	actin	gene Ct	△Ct	△△Ct	2-△△Ct
control1	12.3515	26.2635	13.912	0.00918303	0.993655		13.9028
control2	12.5573	26.2635	13.7062	-0.196636	1.14602
control3	12.2956	26.3858	14.0903	0.187445	0.87816
cisplatin1	12.9942	28.961	15.9668	2.06394	0.239162
cisplatin2	13.2687	28.8041	15.5354	1.63258	0.322511
cisplatin3	13.3187	28.8814	15.5627	1.65993	0.316455
cisplatin+vector1	14.3128	29.6915	15.3788	1.47595	0.359497
cisplatin+vector2	14.1858	29.9188	15.7331	1.83027	0.281213
cisplatin+vector3	14.2146	29.8289	15.6143	1.71151	0.305339
cisplatin+pcDNA-CTRP3	12.1946	26.5749	14.3803	0.477468	0.718237
cisplatin+pcDNA-CTRP3	12.1786	26.5511	14.3726	0.469778	0.722076
cisplatin+pcDNA-CTRP3	12.4164	26.5876	14.1711	0.26833	0.83028
Figure3 CTRP3 mRNA	actin	gene Ct	△Ct	△△Ct	2-△△Ct		13.5535
control1	12.6535	26.1535	13.5	-0.0534971	1.03778
control2	12.7543	26.3545	13.6002	0.0466438	0.968186
control3	12.6935	26.2538	13.5604	0.00686378	0.995254
cisplatin1	13.2942	28.7618	15.4675	1.91403	0.265351
cisplatin2	13.3576	28.6051	15.2475	1.69397	0.309076
cisplatin3	13.4076	28.9854	15.5778	2.02428	0.245829
cisplatin+si-NC1	14.2137	29.4815	15.2679	1.71434	0.304743
cisplatin+si-NC2	14.0848	29.7158	15.6311	2.07755	0.236917
cisplatin+si-NC3	14.2045	29.6245	15.4201	1.86656	0.274226
cisplatin+siCTRP3	13.3936	30.0738	16.6802	3.12666	0.114494
cisplatin+siCTRP3	13.2775	30.1623	16.8848	3.33127	0.0993546
cisplatin+siCTRP3	13.5153	30.1665	16.6512	3.09765	0.11682
Figure4 CTRP3 mRNA
GROUP	actin	gene Ct	△Ct	△△Ct	2-△△Ct
control1	13.1323	26.5645	13.4321	0.0931961	0.937444		13.339
control2	13.0411	26.3735	13.3324	-0.00657248	1.00457
control3	13.0223	26.2746	13.2523	-0.0866171	1.06188
cisplatin1	13.2412	28.8406	15.5993	2.26037	0.208718
cisplatin2	13.1623	28.7845	15.6221	2.28318	0.205445
cisplatin3	13.1522	28.8615	15.7093	2.37036	0.193398
cisplatin+vector1	14.0739	29.5915	15.5176	2.17862	0.220887
cisplatin+vector2	14.0622	29.9458	15.8837	2.54473	0.17138
cisplatin+vector3	14.0321	29.7286	15.6965	2.35756	0.195121
cisplatin+pcDNA-CTRP3	14.0849	27.8737	13.7888	0.449884	0.732102
cisplatin+pcDNA-CTRP3	14.0261	28.1511	14.125	0.786067	0.579923
cisplatin+pcDNA-CTRP3	14.1674	28.0765	13.9091	0.570163	0.67354
Figure5 CTRP3 mRNA
GROUP	actin	gene Ct	△Ct	△△Ct	2-△△Ct
control1	12.5676	26.1535	13.5859	-0.0338372	1.02373		13.6198
control2	12.6624	26.3545	13.6921	0.0723055	0.951117
control3	12.6726	26.2538	13.5813	-0.0384663	1.02702
cisplatin1	13.3522	28.7618	15.4095	1.78978	0.289216
cisplatin2	13.4568	28.6051	15.1484	1.5286	0.346614
cisplatin3	13.4253	28.9854	15.5601	1.94038	0.260549
cisplatin+si-NC1	14.4336	29.4815	15.048	1.4282	0.371595
cisplatin+si-NC2	14.1747	29.7158	15.5412	1.92141	0.263997
cisplatin+si-NC3	14.3515	29.6245	15.2731	1.65331	0.317909
cisplatin+siCTRP3	13.4735	30.0738	16.6003	2.98052	0.126699
cisplatin+siCTRP3	13.4565	30.1623	16.7058	3.08604	0.117763
cisplatin+siCTRP3	13.6252	30.1665	16.5413	2.92151	0.131989
Figure9 CTRP3 mRNA
GROUP	actin	gene Ct	△Ct	△△Ct	2-△△Ct
control1	15.1025	31.2349	16.1325	-0.136834	1.09949	16.2693
control2	15.0204	31.3586	16.3381	0.0688119	0.953423
control3	15.0212	31.3584	16.3372	0.0678664	0.954048
cisplatin1	15.1623	33.0476	17.8853	1.61596	0.326247
cisplatin2	15.2523	33.127	17.8747	1.60536	0.328655
cisplatin3	15.1633	33.0165	17.8532	1.58392	0.333575
cisplatin+pcDNA-CTRP3+siNC1	16.0521	32.6527	16.6006	0.331253	0.794846
cisplatin+pcDNA-CTRP3+siNC2	16.0425	32.6505	16.608	0.33864	0.790787
cisplatin+pcDNA-CTRP3+siNC3	16.0577	32.6875	16.6298	0.360457	0.778918
cisplatin+pcDNA-CTRP3+siNrf2	16.0242	32.6765	16.6524	0.383071	0.766804
cisplatin+pcDNA-CTRP3+siNrf2	15.9655	32.7654	16.7998	0.53052	0.692305
cisplatin+pcDNA-CTRP3+siNrf2	16.0645	32.7131	16.6485	0.379197	0.768866
